# Supplementary material for: Possible new mechanisms of primary drug resistance in NSCLC with EGFR mutation treated with Osimertinib
Source: IUBMB Life. 2025 Feb 5;77(2):e70002. doi: 10.1002/iub.70002 (PMC11796316; doi:10.1002/iub.70002)
Supplement: Supplementary file 1 — Data S1. Supporting Information. [file IUB-77-0-s001.xlsx]

## Sheet: Sheet1
质粒名称	载体名称	片段名称	基因ID	片段序列
pLV-CMV-NTRK1(human)-Puro	pLV-CMV-Puro	NTRK1(human)	NM_002529.4
pLKO.1-Puro-hNTRK1 sh1	pLKO.1-Puro	hNTRK1 sh1	NM_002529,MTC, TRK, TRK1, TRKA, Trk-A, p140-TrkA	TGCCTTCATGGACAACCCTTT
pLKO.1-Puro-hNTRK1 sh2	pLKO.1-Puro	hNTRK1 sh2	NM_002529,MTC, TRK, TRK1, TRKA, Trk-A, p140-TrkA	TATCTACAGCACCGACTATTA
pLKO.1-Puro-hNTRK1 sh3	pLKO.1-Puro	hNTRK1 sh3	NM_002529,MTC, TRK, TRK1, TRKA, Trk-A, p140-TrkA	CATCGAGAACCCACAATACTT
hZRSR2-pcDNA3.1-3×flag	pcDNA3.1-3×flag	hZRSR2	NM_005089.4
pLKO.1-Puro-hZRSR2 sh1	pLKO.1-Puro	hZRSR2 sh1	NM_005089,U2AF1-RS2, U2AF1L2, U2AF1RS2, URP	GACATCTACTTGTCTCCAGAT
pLKO.1-Puro-hZRSR2 sh2	pLKO.1-Puro	hZRSR2 sh2	NM_005089,U2AF1-RS2, U2AF1L2, U2AF1RS2, URP	CATGTTTACGACGTTTGGAAT
pLKO.1-Puro-hZRSR2 sh3	pLKO.1-Puro	hZRSR2 sh3	NM_005089,U2AF1-RS2, U2AF1L2, U2AF1RS2, URP	GCATGTTTACGACGTTTGGAA
pLKO.1-Puro-hEGFR sh1	pLKO.1-Puro	hEGFR sh1	NM_005228 ERBB, ERBB1, HER1, PIG61, mENA	GCCACAAAGCAGTGAATTTAT
pLKO.1-Puro-hEGFR sh2	pLKO.1-Puro	hEGFR sh2	NM_005228 ERBB, ERBB1, HER1, PIG61, mENA	CAGCATGTCAAGATCACAGAT
pLKO.1-Puro-hEGFR sh3	pLKO.1-Puro	hEGFR sh3	NM_005228 ERBB, ERBB1, HER1, PIG61, mENA	GCCACAAAGCAGTGAATTTAT
pLVX-EnCMV-EGFR(human)-FLAG-PGK-Puro-WPRE		hEGFR
pLKO.1-Puro-hARID1A sh1	pLKO.1-Puro	hARID1A sh1	NM_006015 B120, BAF250, BAF250a, BM029, C1orf4, ELD, MRD14, OSA1, P270, SMARCF1, hELD, hOSA1	GCCTGATCTATCTGGTTCAAT
pLKO.1-Puro-hARID1A sh2	pLKO.1-Puro	hARID1A sh2	NM_006015 B120, BAF250, BAF250a, BM029, C1orf4, ELD, MRD14, OSA1, P270, SMARCF1, hELD, hOSA1	CCGTTGATGAACTCATTGGTT
pLKO.1-Puro-hARID1A sh3	pLKO.1-Puro	hARID1A sh3	NM_006015 B120, BAF250, BAF250a, BM029, C1orf4, ELD, MRD14, OSA1, P270, SMARCF1, hELD, hOSA1	CCTCTCTTATACACAGCAGAT
Lenti-Puro-ARID1A		hARID1A	NM_006015.6
△E746 A750 EGFR
658C>T NTRK1
TP53 pcDNA3.1			NM_000546.6
374C>T TP53
283G>A ZRSR2
